# Supplementary material for: A Multi-Level miRNA Regulatory Network Associated with IRF1 Expression in Non-Small Cell Lung Cancer: In Silico Identification of Candidate Biomarkers for Immunotherapy Response
Source: Int J Mol Sci. 2026 Jun 8;27(12):5192. doi: 10.3390/ijms27125192 (PMC13300628; doi:10.3390/ijms27125192)
Supplement: Supplementary file 1 [file ijms-27-05192-s001.zip]

Archive with 8 entries (7 files):
- ijms-4286133-supplementary/
- ijms-4286133-supplementary/Supplementary Figure S1.pptx
- ijms-4286133-supplementary/Supplementary Figure S2.pptx
- ijms-4286133-supplementary/Supplementary Figure S3.pptx
- ijms-4286133-supplementary/Supplementary Table S1.pdf
- ijms-4286133-supplementary/Supplementary Table S2.pdf
- ijms-4286133-supplementary/Supplementary Table S3.pdf
- ijms-4286133-supplementary/Supplementary Table S4.pdf
